# Supplementary material for: Transcript-specific induction of stop codon readthrough using a CRISPR-dCas13 system
Source: EMBO Rep. 2024 Mar 18;25(4):26. doi: 10.1038/s44319-024-00115-8 (PMC11015002; doi:10.1038/s44319-024-00115-8)
Supplement: Supplementary file 2 — Figure EV1 to EV5 Source Data [file 44319_2024_115_MOESM2_ESM.zip]

Archive with 55 entries (35 files):
- EV Figures/Figure EV1/
- EV Figures/Figure EV1/Figure EV1A/
- EV Figures/Figure EV1/Figure EV1A/RT-PCR.TIF
- EV Figures/Figure EV1/Figure EV1B/
- EV Figures/Figure EV1/Figure EV1B/Fold enrichment of AGO1.xlsx
- EV Figures/Figure EV1/Figure EV1B/WB, input.TIF
- EV Figures/Figure EV1/Figure EV1B/WB, IP.TIF
- EV Figures/Figure EV1/Figure EV1D/
- EV Figures/Figure EV1/Figure EV1D/IP, anti-FLAG and WB, anti-HA.TIF
- EV Figures/Figure EV1/Figure EV1D/WB, anti-Actin (Input).TIF
- EV Figures/Figure EV1/Figure EV1E/
- EV Figures/Figure EV1/Figure EV1E/FLuc expression relative to ACTB.xlsx
- EV Figures/Figure EV1/Figure EV1E/Relative luciferase activity.xlsx
- EV Figures/Figure EV1/Figure EV1F/
- EV Figures/Figure EV1/Figure EV1F/FLuc expression relative to ACTB.xlsx
- EV Figures/Figure EV1/Figure EV1F/Relative luciferase activity.xlsx
- EV Figures/Figure EV2/
- EV Figures/Figure EV2/Figure EV2A/
- EV Figures/Figure EV2/Figure EV2A/% of GFP and mCherry +ve cells.xlsx
- EV Figures/Figure EV2/Figure EV2A/% of GFP+ve cells.xlsx
- EV Figures/Figure EV2/Figure EV2A/% of mCherry+ve cells.xlsx
- EV Figures/Figure EV2/Figure EV2B/
- EV Figures/Figure EV2/Figure EV2B/RT-PCR.TIF
- EV Figures/Figure EV2/Figure EV2C/
- EV Figures/Figure EV2/Figure EV2C/RT-PCR.TIF
- EV Figures/Figure EV3/
- EV Figures/Figure EV3/Figure EV3A/
- EV Figures/Figure EV3/Figure EV3A/Relative expression of Ago1x.xlsx
- EV Figures/Figure EV3/Figure EV3A/WB, anti-Actin.TIF
- EV Figures/Figure EV3/Figure EV3A/WB, anti-Ago1x.TIF
- EV Figures/Figure EV3/Figure EV3B/
- EV Figures/Figure EV3/Figure EV3B/Relative expression of Ago1x.xlsx
- EV Figures/Figure EV3/Figure EV3B/WB, anti-Actin.TIF
- EV Figures/Figure EV3/Figure EV3B/WB, anti-Ago1.TIF
- EV Figures/Figure EV3/Figure EV3B/WB, anti-Ago1x.TIF
- EV Figures/Figure EV3/Figure EV3C/
- EV Figures/Figure EV3/Figure EV3C/Ponceau S.TIF
- EV Figures/Figure EV3/Figure EV3C/Relative intensity of Puromycin.xlsx
- EV Figures/Figure EV3/Figure EV3C/WB, anti-Puromycin.TIF
- EV Figures/Figure EV3/Figure EV3D/
- EV Figures/Figure EV3/Figure EV3D/WB, anti-Actin.TIF
- EV Figures/Figure EV3/Figure EV3D/WB, anti-HA.TIF
- EV Figures/Figure EV3/Figure EV3E/
- EV Figures/Figure EV3/Figure EV3E/Coomassie.TIF
- EV Figures/Figure EV3/Figure EV3E/Relative intensity of Puromycin.xlsx
- EV Figures/Figure EV3/Figure EV3E/WB, anti- Puromycin.TIF
- EV Figures/Figure EV4/
- EV Figures/Figure EV4/Figure EV4B/
- EV Figures/Figure EV4/Figure EV4B/FLuc expression relative to ACTB.xlsx
- EV Figures/Figure EV4/Figure EV4B/Relative luciferase activity.xlsx
- EV Figures/Figure EV4/Figure EV4C/
- EV Figures/Figure EV4/Figure EV4C/Relative luciferase activity.xlsx
- EV Figures/Figure EV5/
- EV Figures/Figure EV5/Expression of BAX relative to ACTB.xlsx
- EV Figures/Figure EV5/Expression of CDKN1A relative to ACTB.xlsx
