# Supplementary material for: Transcript-specific induction of stop codon readthrough using a CRISPR-dCas13 system
Source: EMBO Rep. 2024 Mar 18;25(4):26. doi: 10.1038/s44319-024-00115-8 (PMC11015002; doi:10.1038/s44319-024-00115-8)
Supplement: Supplementary file 2 — Figure EV1 to EV5 Source Data [file 44319_2024_115_MOESM2_ESM.zip › EV Figures/Figure EV1/Figure EV1B/Fold enrichment of AGO1.xlsx]

## Sheet: Sheet
Sample	Replicate	Fold enrichment of AGO1 (IP/Input)	Avg	SD
Non-targeting gRNA	1	1	1	0
	2	1
	3	1
AGO1 gRNA	1	3.18	3.1444	0.282339
	2	2.84595
	3	3.40725
