# Supplementary material for: Transcript-specific induction of stop codon readthrough using a CRISPR-dCas13 system
Source: EMBO Rep. 2024 Mar 18;25(4):26. doi: 10.1038/s44319-024-00115-8 (PMC11015002; doi:10.1038/s44319-024-00115-8)
Supplement: Supplementary file 2 — Figure EV1 to EV5 Source Data [file 44319_2024_115_MOESM2_ESM.zip › EV Figures/Figure EV1/Figure EV1E/FLuc expression relative to ACTB.xlsx]

## Sheet: Sheet
Sample		Replicate	FLuc expression (relative to ACTB)	Avg	SD
AGO1-UGA- FLuc + dCas13	Non-targeting gRNA	1	1	1	0
		2	1
		3	1
	AGO1 gRNA	1	1.09327	0.873298	0.236912
		2	0.622467
		3	0.904161
AGO1-UGA- 3′UTR-FLuc + dCas13	Non-targeting gRNA	1	1.02919	0.803013	0.23076
		2	0.81193
		3	0.567924
	AGO1 gRNA	1	0.94087	0.922008	0.316996
		2	1.22915
		3	0.596003
