# Supplementary material for: Transcript-specific induction of stop codon readthrough using a CRISPR-dCas13 system
Source: EMBO Rep. 2024 Mar 18;25(4):26. doi: 10.1038/s44319-024-00115-8 (PMC11015002; doi:10.1038/s44319-024-00115-8)
Supplement: Supplementary file 2 — Figure EV1 to EV5 Source Data [file 44319_2024_115_MOESM2_ESM.zip › EV Figures/Figure EV1/Figure EV1E/Relative luciferase activity.xlsx]

## Sheet: Sheet
Sample		Replicate	Firefly luciferase activity	Renilla luciferase activity	Relative luciferase activity	Avg	SD
AGO1-UGA- FLuc + dCas13	Non-targeting gRNA	1	991	32500	0.0304923	0.0299585	0.000872259
		2	776	25500	0.0304314
		3	663	22900	0.028952
	AGO1 gRNA	1	3900	72500	0.0537931	0.052163	0.0125028
		2	2390	61400	0.0389251
		3	3450	54100	0.0637708
AGO1-UGA- 3′UTR-FLuc + dCas13	Non-targeting gRNA	1	5090	8300	0.613253	0.74626	0.142533
		2	3010	4130	0.728814
		3	1910	2130	0.896714
	AGO1 gRNA	1	11600	9570	1.21212	1.35309	0.309166
		2	13900	8140	1.70762
		3	14700	12900	1.13953
