# Supplementary material for: Transcript-specific induction of stop codon readthrough using a CRISPR-dCas13 system
Source: EMBO Rep. 2024 Mar 18;25(4):26. doi: 10.1038/s44319-024-00115-8 (PMC11015002; doi:10.1038/s44319-024-00115-8)
Supplement: Supplementary file 2 — Figure EV1 to EV5 Source Data [file 44319_2024_115_MOESM2_ESM.zip › EV Figures/Figure EV1/Figure EV1F/FLuc expression relative to ACTB.xlsx]

## Sheet: Sheet
Sample		Replicate	FLuc expression (relative to ACTB)	Avg	SD
AGO1-3′UTR-FLuc + dCas13	Non-targeting gRNA	1	1	1	0
		2	1
		3	1
	AGO1 gRNA	1	0.904175	1.09503	0.511905
		2	0.705978
		3	1.67495
