# Supplementary material for: Transcript-specific induction of stop codon readthrough using a CRISPR-dCas13 system
Source: EMBO Rep. 2024 Mar 18;25(4):26. doi: 10.1038/s44319-024-00115-8 (PMC11015002; doi:10.1038/s44319-024-00115-8)
Supplement: Supplementary file 2 — Figure EV1 to EV5 Source Data [file 44319_2024_115_MOESM2_ESM.zip › EV Figures/Figure EV1/Figure EV1F/Relative luciferase activity.xlsx]

## Sheet: Sheet
Sample		Replicate	Firefly luciferase activity	Renilla luciferase activity	Relative luciferase activity	Avg	SD
AGO1-3′UTR-FLuc + dCas13	Non-targeting gRNA	1	2820000	162000	17.4074	21.7787	3.86634
		2	3960000	160000	24.75
		3	3500000	151000	23.1788
	AGO1 gRNA	1	4680000	199000	23.5176	25.4675	1.7903
		2	5110000	189000	27.037
		3	4420000	171000	25.848
