# Supplementary material for: Transcript-specific induction of stop codon readthrough using a CRISPR-dCas13 system
Source: EMBO Rep. 2024 Mar 18;25(4):26. doi: 10.1038/s44319-024-00115-8 (PMC11015002; doi:10.1038/s44319-024-00115-8)
Supplement: Supplementary file 2 — Figure EV1 to EV5 Source Data [file 44319_2024_115_MOESM2_ESM.zip › EV Figures/Figure EV2/Figure EV2A/% of GFP and mCherry +ve cells.xlsx]

## Sheet: Sheet2
Sample	Replicate	% of GFP and mCherry+ve cells	Avg	SD
Unstained	1	0.25	0.21	0.052915
	2	0.23
	3	0.15
dCas13	1	0.43	0.62	0.233024
	2	0.55
	3	0.88
dCas13 +gRNA	1	0.73	0.58	0.194679
	2	0.36
	3	0.65
mCherry	1	0.96	0.753333	0.185831
	2	0.6
	3	0.7
mCherry+gRNA	1	1.29	1.32667	0.0404145
	2	1.32
	3	1.37
dCas13 +mCherry	1	15.87	14.9833	1.95694
	2	12.74
	3	16.34
dCas13 +mCherry +gRNA	1	16.98	17.9833	1.28376
	2	17.54
	3	19.43
