# Supplementary material for: Transcript-specific induction of stop codon readthrough using a CRISPR-dCas13 system
Source: EMBO Rep. 2024 Mar 18;25(4):26. doi: 10.1038/s44319-024-00115-8 (PMC11015002; doi:10.1038/s44319-024-00115-8)
Supplement: Supplementary file 2 — Figure EV1 to EV5 Source Data [file 44319_2024_115_MOESM2_ESM.zip › EV Figures/Figure EV2/Figure EV2A/% of GFP+ve cells.xlsx]

## Sheet: Sheet
Sample	Replicate	% of GFP+ve cells	Avg	SD
Unstained	1	0.27	0.21	0.06
	2	0.15
	3	0.21
dCas13	1	20.44	20.36	1.4117
	2	18.91
	3	21.73
dCas13 +gRNA	1	19.91	17.83	3.38
	2	19.65
	3	13.93
mCherry	1	0.8	0.69	0.115326
	2	0.57
	3	0.7
mCherry+gRNA	1	1.22	1.27	0.07
	2	1.24
	3	1.35
dCas13 +mCherry	1	15.99	14.93	1.94964
	2	12.68
	3	16.12
dCas13 +mCherry +gRNA	1	16.98	17.8667	1.16792
	2	17.43
	3	19.19
