# Supplementary material for: Transcript-specific induction of stop codon readthrough using a CRISPR-dCas13 system
Source: EMBO Rep. 2024 Mar 18;25(4):26. doi: 10.1038/s44319-024-00115-8 (PMC11015002; doi:10.1038/s44319-024-00115-8)
Supplement: Supplementary file 2 — Figure EV1 to EV5 Source Data [file 44319_2024_115_MOESM2_ESM.zip › EV Figures/Figure EV2/Figure EV2A/% of mCherry+ve cells.xlsx]

## Sheet: Sheet1
Sample	Replicate	% of mCherry+ve cells	Avg	SD
Unstained	1	0.48	0.463333	0.175594
	2	0.63
	3	0.28
dCas13	1	0.49	0.773333	0.301386
	2	0.74
	3	1.09
dCas13 +gRNA	1	0.84	0.746667	0.320364
	2	0.39
	3	1.01
mCherry	1	37.24	33.17	3.80188
	2	32.56
	3	29.71
mCherry+gRNA	1	49.06	49.5333	3.56365
	2	46.23
	3	53.31
dCas13 +mCherry	1	39.06	39.9833	9.43893
	2	31.04
	3	49.85
dCas13 +mCherry +gRNA	1	35.9	47.88	18.3702
	2	38.71
	3	69.03
