# Supplementary material for: Transcript-specific induction of stop codon readthrough using a CRISPR-dCas13 system
Source: EMBO Rep. 2024 Mar 18;25(4):26. doi: 10.1038/s44319-024-00115-8 (PMC11015002; doi:10.1038/s44319-024-00115-8)
Supplement: Supplementary file 2 — Figure EV1 to EV5 Source Data [file 44319_2024_115_MOESM2_ESM.zip › EV Figures/Figure EV3/Figure EV3B/Relative expression of Ago1x.xlsx]

## Sheet: Sheet1
Sample	Replicate	Relative expression of Ago1x	Avg	SD
Wild-type	1	1	1	0
	2	1
	3	1
Cas9+sgRNA AGO1-3′UTR	1	0.205914	0.245213	0.118326
	2	0.378189
	3	0.151536
