# Supplementary material for: Transcript-specific induction of stop codon readthrough using a CRISPR-dCas13 system
Source: EMBO Rep. 2024 Mar 18;25(4):26. doi: 10.1038/s44319-024-00115-8 (PMC11015002; doi:10.1038/s44319-024-00115-8)
Supplement: Supplementary file 2 — Figure EV1 to EV5 Source Data [file 44319_2024_115_MOESM2_ESM.zip › EV Figures/Figure EV3/Figure EV3C/Relative intensity of Puromycin.xlsx]

## Sheet: Sheet
Sample	Replicate	Relative intensity of Puromycin	Avg	SD
Cas13-HA +Non-targeting gRNA	1	1	1	0
	2	1
	3	1
Cas13-HA +AGO1 gRNA	1	1.5806	1.67656	0.248548
	2	1.49029
	3	1.95878
