# Supplementary material for: Transcript-specific induction of stop codon readthrough using a CRISPR-dCas13 system
Source: EMBO Rep. 2024 Mar 18;25(4):26. doi: 10.1038/s44319-024-00115-8 (PMC11015002; doi:10.1038/s44319-024-00115-8)
Supplement: Supplementary file 2 — Figure EV1 to EV5 Source Data [file 44319_2024_115_MOESM2_ESM.zip › EV Figures/Figure EV3/Figure EV3E/Relative intensity of Puromycin.xlsx]

## Sheet: Sheet
Sample	Replicate	Relative intensity of Puromycin	Avg	SD
vector	1	1	1	0
	2	1
	3	1
FLAG-HA-AGO1x	1	2.74921	2.33468	0.402031
	2	2.30838
	3	1.94644
