# Supplementary material for: Transcript-specific induction of stop codon readthrough using a CRISPR-dCas13 system
Source: EMBO Rep. 2024 Mar 18;25(4):26. doi: 10.1038/s44319-024-00115-8 (PMC11015002; doi:10.1038/s44319-024-00115-8)
Supplement: Supplementary file 2 — Figure EV1 to EV5 Source Data [file 44319_2024_115_MOESM2_ESM.zip › EV Figures/Figure EV4/Figure EV4B/FLuc expression relative to ACTB.xlsx]

## Sheet: Sheet
Sample		Replicate	FLuc expression (relative to ACTB)	Avg	SD
MTCH2-UGA- FLuc + dCas13	Non-targeting gRNA	1	1	1	0
		2	1
		3	1
	MTCH2 gRNA	1	1.97438	1.1095	0.74906
		2	0.667885
		3	0.686249
MTCH2-UGA- 3′UTR-FLuc + dCas13	Non-targeting gRNA	1	0.996981	1.31741	0.383582
		2	1.74244
		3	1.2128
	MTCH2 gRNA	1	0.608846	1.12799	0.811296
		2	2.06289
		3	0.712242
