# Supplementary material for: Transcript-specific induction of stop codon readthrough using a CRISPR-dCas13 system
Source: EMBO Rep. 2024 Mar 18;25(4):26. doi: 10.1038/s44319-024-00115-8 (PMC11015002; doi:10.1038/s44319-024-00115-8)
Supplement: Supplementary file 2 — Figure EV1 to EV5 Source Data [file 44319_2024_115_MOESM2_ESM.zip › EV Figures/Figure EV4/Figure EV4B/Relative luciferase activity.xlsx]

## Sheet: Sheet
Sample		Replicate	Firefly luciferase activity	Renilla luciferase activity	Relative luciferase activity	Avg	SD
MTCH2-UGA- FLuc + dCas13	Non-targeting gRNA	1	2150	644000	0.00333851	0.00367032	0.000291522
		2	2440	628000	0.00388535
		3	2170	573000	0.00378709
	MTCH2 gRNA	1	2320	667000	0.00347826	0.00320996	0.000795678
		2	2210	576000	0.00383681
		3	1500	648000	0.00231481
MTCH2-UGA- 3′UTR-FLuc + dCas13	Non-targeting gRNA	1	73400	54300	1.35175	1.70837	0.320431
		2	113000	57300	1.97208
		3	84300	46800	1.80128
	MTCH2 gRNA	1	1420000	303000	4.68647	4.82119	0.13255
		2	1530000	309000	4.95146
		3	941000	195000	4.82564
