# Supplementary material for: Transcript-specific induction of stop codon readthrough using a CRISPR-dCas13 system
Source: EMBO Rep. 2024 Mar 18;25(4):26. doi: 10.1038/s44319-024-00115-8 (PMC11015002; doi:10.1038/s44319-024-00115-8)
Supplement: Supplementary file 2 — Figure EV1 to EV5 Source Data [file 44319_2024_115_MOESM2_ESM.zip › EV Figures/Figure EV4/Figure EV4C/Relative luciferase activity.xlsx]

## Sheet: Sheet
Sample		Replicate	Firefly luciferase activity	Renilla luciferase activity	Relative luciferase activity	Avg	SD
MTCH2-3′UTR-FLuc + dCas13	Non-targeting gRNA	1	106000	18300	5.79235	6.75509	0.9455
		2	103000	16500	6.24242
		3	97200	13800	7.04348
		4	74100	9330	7.94212
	MTCH2 gRNA	1	110000	19100	5.75916	6.7782	0.941356
		2	86000	13700	6.27737
		3	106000	14700	7.21088
		4	81800	10400	7.86538
