# Supplementary material for: Transcript-specific induction of stop codon readthrough using a CRISPR-dCas13 system
Source: EMBO Rep. 2024 Mar 18;25(4):26. doi: 10.1038/s44319-024-00115-8 (PMC11015002; doi:10.1038/s44319-024-00115-8)
Supplement: Supplementary file 2 — Figure EV1 to EV5 Source Data [file 44319_2024_115_MOESM2_ESM.zip › EV Figures/Figure EV5/Expression of CDKN1A relative to ACTB.xlsx]

## Sheet: Sheet
Sample	Replicate	Expression of CDKN1A relative to ACTB (Caco-2)	Avg	SD
dCas13+Non-targeting gRNA	1	1	1	0
	2	1
	3	1
dCas13+TP53 gRNA	1	4.34401	3.58493	0.680368
	2	3.38075
	3	3.03003
