# Supplementary material for: Transcript-specific induction of stop codon readthrough using a CRISPR-dCas13 system
Source: EMBO Rep. 2024 Mar 18;25(4):26. doi: 10.1038/s44319-024-00115-8 (PMC11015002; doi:10.1038/s44319-024-00115-8)
Supplement: Supplementary file 3 — Source Data Fig. 1 [file 44319_2024_115_MOESM3_ESM.zip]

Archive with 15 entries (11 files):
- Figure 1/Figure 1C/
- Figure 1/Figure 1C/Densitometry - Relative expression of SCR product.xlsx
- Figure 1/Figure 1C/WB, anti-Actin (left).TIF
- Figure 1/Figure 1C/WB, anti-Actin (right).TIF
- Figure 1/Figure 1C/WB, anti-HA (left).TIF
- Figure 1/Figure 1C/WB, anti-HA (right).TIF
- Figure 1/Figure 1D/
- Figure 1/Figure 1D/qRT-PCR (AGO1-UGA-3'UTR-FLAG-HA relative to ACTB).xlsx
- Figure 1/Figure 1E/
- Figure 1/Figure 1E/Input RNA (In vitro transcription).TIF
- Figure 1/Figure 1E/Luciferase activity (Left).xlsx
- Figure 1/Figure 1E/Luciferase activity (Right).xlsx
- Figure 1/Figure 1E/qRT-PCR, FLuc.xlsx
- Figure 1/Figure 1F/
- Figure 1/Figure 1F/WB, anti-FLAG(dCas13) and anti-Actin.TIF
