# Supplementary material for: Transcript-specific induction of stop codon readthrough using a CRISPR-dCas13 system
Source: EMBO Rep. 2024 Mar 18;25(4):26. doi: 10.1038/s44319-024-00115-8 (PMC11015002; doi:10.1038/s44319-024-00115-8)
Supplement: Supplementary file 3 — Source Data Fig. 1 [file 44319_2024_115_MOESM3_ESM.zip › Figure 1/Figure 1C/Densitometry - Relative expression of SCR product.xlsx]

## Sheet: Sheet
Sample	Sample	Replicate	Relative expression of SCR product	Avg	SD
AGO1-UGA-3′UTR-FLAG-HA	dCas13 Non-targ gRNA	1	1	1	0
		2	1
		3	1
	dCas13 AGO1 gRNA	1	2.17668	2.17046	0.0166559
		2	2.1831
		3	2.15158
