# Supplementary material for: Transcript-specific induction of stop codon readthrough using a CRISPR-dCas13 system
Source: EMBO Rep. 2024 Mar 18;25(4):26. doi: 10.1038/s44319-024-00115-8 (PMC11015002; doi:10.1038/s44319-024-00115-8)
Supplement: Supplementary file 3 — Source Data Fig. 1 [file 44319_2024_115_MOESM3_ESM.zip › Figure 1/Figure 1E/Luciferase activity (Left).xlsx]

## Sheet: Sheet
Sample	Replicate	Luciferase activity	Avg	SD
No RNA	1	14	18	3.60555
	2	21
	3	19
AGO1-UGA-FLuc	1	198	218	22.2711
	2	242
	3	214
AGO1-UGA-3′UTR-FLuc	1	12300	11866.7	404.145
	2	11500
	3	11800
AGO1-3′UTR-FLuc	1	43800	42233.3	1656.3
	2	42400
	3	40500
