# Supplementary material for: Transcript-specific induction of stop codon readthrough using a CRISPR-dCas13 system
Source: EMBO Rep. 2024 Mar 18;25(4):26. doi: 10.1038/s44319-024-00115-8 (PMC11015002; doi:10.1038/s44319-024-00115-8)
Supplement: Supplementary file 3 — Source Data Fig. 1 [file 44319_2024_115_MOESM3_ESM.zip › Figure 1/Figure 1E/Luciferase activity (Right).xlsx]

## Sheet: Sheet
	Cell extracts	Replicate	Luciferase activity	Avg	SD
AGO1-UGA-3′UTR- FLuc	dCas Non-targ gRNA	1	413	417	12.49
		2	431
		3	407
	dCas AGO1 gRNA	1	1550	1423	134.547
		2	1437
		3	1282
	vector AGO1 gRNA	1	272	278	12.1655
		2	292
		3	270
