# Supplementary material for: Transcript-specific induction of stop codon readthrough using a CRISPR-dCas13 system
Source: EMBO Rep. 2024 Mar 18;25(4):26. doi: 10.1038/s44319-024-00115-8 (PMC11015002; doi:10.1038/s44319-024-00115-8)
Supplement: Supplementary file 3 — Source Data Fig. 1 [file 44319_2024_115_MOESM3_ESM.zip › Figure 1/Figure 1E/qRT-PCR, FLuc.xlsx]

## Sheet: Sheet
	Cell extracts	Replicate	Ct values (qRT-PCR, FLuc)	Avg	SD
AGO1-UGA-3′UTR- FLuc	dCas Non-targ gRNA	1	14.036	13.884	0.700464
		2	13.12
		3	14.496
	dCas AGO1 gRNA	1	17.0869	15.4748	1.39642
		2	14.64
		3	14.6975
	vector AGO1 gRNA	1	14.2999	14.3631	0.96619
		2	13.43
		3	15.3593
