# Supplementary material for: Transcript-specific induction of stop codon readthrough using a CRISPR-dCas13 system
Source: EMBO Rep. 2024 Mar 18;25(4):26. doi: 10.1038/s44319-024-00115-8 (PMC11015002; doi:10.1038/s44319-024-00115-8)
Supplement: Supplementary file 4 — Source Data Fig. 2 [file 44319_2024_115_MOESM4_ESM.zip]

Archive with 14 entries (11 files):
- Figure 2/Figure 2A/
- Figure 2/Figure 2A/Densitometry - Ago1.xlsx
- Figure 2/Figure 2A/Densitometry - Ago1x.xlsx
- Figure 2/Figure 2A/WB, anti-Actin (Left).TIF
- Figure 2/Figure 2A/WB, anti-Actin (Right).TIF
- Figure 2/Figure 2A/WB, anti-Ago1.TIF
- Figure 2/Figure 2A/WB, anti-Ago1x.TIF
- Figure 2/Figure 2B/
- Figure 2/Figure 2B/qRT-PCR - AGO1 expression (relative to ACTB).xlsx
- Figure 2/Figure 2C/
- Figure 2/Figure 2C/Relative expression of Ago1 and Ago1x.xlsx
- Figure 2/Figure 2C/WB, anti-Actin.TIF
- Figure 2/Figure 2C/WB, anti-Ago1.TIF
- Figure 2/Figure 2C/WB, anti-Ago1x.TIF
