# Supplementary material for: Transcript-specific induction of stop codon readthrough using a CRISPR-dCas13 system
Source: EMBO Rep. 2024 Mar 18;25(4):26. doi: 10.1038/s44319-024-00115-8 (PMC11015002; doi:10.1038/s44319-024-00115-8)
Supplement: Supplementary file 4 — Source Data Fig. 2 [file 44319_2024_115_MOESM4_ESM.zip › Figure 2/Figure 2B/qRT-PCR - AGO1 expression (relative to ACTB).xlsx]

## Sheet: Sheet
Sample	Replicate	AGO1 expression (Relative to ACTB)	Avg	SD
dCas13 Non-targeting gRNA	1	1	1	0
	2	1
	3	1
dCas13 AGO1 gRNA	1	0.532805	0.99885	0.475833
	2	1.4839
	3	0.979843
vector AGO1 gRNA	1	1.65786	1.54905	0.467032
	2	1.03722
	3	1.95207
