# Supplementary material for: Transcript-specific induction of stop codon readthrough using a CRISPR-dCas13 system
Source: EMBO Rep. 2024 Mar 18;25(4):26. doi: 10.1038/s44319-024-00115-8 (PMC11015002; doi:10.1038/s44319-024-00115-8)
Supplement: Supplementary file 4 — Source Data Fig. 2 [file 44319_2024_115_MOESM4_ESM.zip › Figure 2/Figure 2C/Relative expression of Ago1 and Ago1x.xlsx]

## Sheet: Sheet
Sample	Replicate	Relative expression (Ago1)	Avg	SD
dCas13 Non-targeting gRNA	1	1	1	0
	2	1
	3	1
dCas13 AGO1 gRNA	1	1.75	1.30033	0.439853
	2	1.28
	3	0.871
Sample	Replicate	Relative expression (Ago1x)	Avg	SD
dCas13 Non-targeting gRNA	1	1	1	0
	2	1
	3	1
dCas13 AGO1 gRNA	1	2.23	3.10333	0.775199
	2	3.37
	3	3.71
