# Supplementary material for: Transcript-specific induction of stop codon readthrough using a CRISPR-dCas13 system
Source: EMBO Rep. 2024 Mar 18;25(4):26. doi: 10.1038/s44319-024-00115-8 (PMC11015002; doi:10.1038/s44319-024-00115-8)
Supplement: Supplementary file 5 — Source Data Fig. 3 [file 44319_2024_115_MOESM5_ESM.zip]

Archive with 6 entries (4 files):
- Figure 3/Figure 3A/
- Figure 3/Figure 3A/Coomassie.TIF
- Figure 3/Figure 3A/Relative intensity of puromycin.xlsx
- Figure 3/Figure 3A/WB, anti-Puromycin.TIF
- Figure 3/Figure 3B/
- Figure 3/Figure 3B/Mean fluorescence intensity.xlsx
