# Supplementary material for: Transcript-specific induction of stop codon readthrough using a CRISPR-dCas13 system
Source: EMBO Rep. 2024 Mar 18;25(4):26. doi: 10.1038/s44319-024-00115-8 (PMC11015002; doi:10.1038/s44319-024-00115-8)
Supplement: Supplementary file 5 — Source Data Fig. 3 [file 44319_2024_115_MOESM5_ESM.zip › Figure 3/Figure 3A/Relative intensity of puromycin.xlsx]

## Sheet: Sheet
Sample	Replicate	Relative intensity of Puromycin	Avg	SD	SE
dCas13 Non-targeting gRNA	1	1	1	0	0
	2	1
	3	1
dCas13 AGO1 gRNA	1	1.67941	1.79982	0.366709	0.21172
	2	2.2116
	3	1.50846
vector AGO1 gRNA	1	1.1676	1.32716	0.451023	0.260398
	2	1.83627
	3	0.977598
