# Supplementary material for: Transcript-specific induction of stop codon readthrough using a CRISPR-dCas13 system
Source: EMBO Rep. 2024 Mar 18;25(4):26. doi: 10.1038/s44319-024-00115-8 (PMC11015002; doi:10.1038/s44319-024-00115-8)
Supplement: Supplementary file 5 — Source Data Fig. 3 [file 44319_2024_115_MOESM5_ESM.zip › Figure 3/Figure 3B/Mean fluorescence intensity.xlsx]

## Sheet: Sheet
Sample	Replicate	Mean fluorescence intensity	Avg	SD
Control (No HPG)	1	2667.7	2667.7
dCas13 Non-targeting gRNA	1	10690.5	10079.1	849.7
	2	10438.1
	3	9108.87
dCas13 AGO1 gRNA	1	15369.8	15144.6	1658.21
	2	13385.3
	3	16678.7
Sample	Replicate	Mean fluorescence intensity	Avg	SD
DMSO	1	6577.1	8311.77	2393.93
	2	11043
	3	7315.2
Cyclo-heximide	1	2151.6	2318.23	422.461
	2	2004.5
	3	2798.6
