# Supplementary material for: Transcript-specific induction of stop codon readthrough using a CRISPR-dCas13 system
Source: EMBO Rep. 2024 Mar 18;25(4):26. doi: 10.1038/s44319-024-00115-8 (PMC11015002; doi:10.1038/s44319-024-00115-8)
Supplement: Supplementary file 6 — Source Data Fig. 4 [file 44319_2024_115_MOESM6_ESM.zip]

Archive with 12 entries (7 files):
- Figure 4/Figure 4A/
- Figure 4/Figure 4A/Relative fluorescence intensity.xlsx
- Figure 4/Figure 4B/
- Figure 4/Figure 4B/Fold expression of GFP-mCherry relative to ACTB.xlsx
- Figure 4/Figure 4C/
- Figure 4/Figure 4C/Luciferase activity (Left).xlsx
- Figure 4/Figure 4C/Luciferase activity (Right).xlsx
- Figure 4/Figure 4D/
- Figure 4/Figure 4D/Luciferase activity (Left).xlsx
- Figure 4/Figure 4D/Luciferase activity (Right).xlsx
- Figure 4/Figure 4E/
- Figure 4/Figure 4E/qRT-PCR, FLuc-UAA-AGO1 3'UTR.xlsx
