# Supplementary material for: Transcript-specific induction of stop codon readthrough using a CRISPR-dCas13 system
Source: EMBO Rep. 2024 Mar 18;25(4):26. doi: 10.1038/s44319-024-00115-8 (PMC11015002; doi:10.1038/s44319-024-00115-8)
Supplement: Supplementary file 6 — Source Data Fig. 4 [file 44319_2024_115_MOESM6_ESM.zip › Figure 4/Figure 4A/Relative fluorescence intensity.xlsx]

## Sheet: Sheet
	Sample	Replicate	Relative fluorescence intensity (mCherry/GFP)	Avg	SD
	GFP-K0-mCherry	1	0.35725	0.397239	0.0374763
		2	0.402913
		3	0.431556
	GFP-K20-mCherry	1	0.128431	0.136802	0.00738266
		2	0.142385
		3	0.13959
GFP-AGO1 3′UTR-mCherry	dCas13 Control	1	0.422959	0.422359	0.00657475
		2	0.415504
		3	0.428613
	dCas13 AGO1 gRNA	1	0.359149	0.370958	0.0107182
		2	0.373657
		3	0.380069
