# Supplementary material for: Transcript-specific induction of stop codon readthrough using a CRISPR-dCas13 system
Source: EMBO Rep. 2024 Mar 18;25(4):26. doi: 10.1038/s44319-024-00115-8 (PMC11015002; doi:10.1038/s44319-024-00115-8)
Supplement: Supplementary file 6 — Source Data Fig. 4 [file 44319_2024_115_MOESM6_ESM.zip › Figure 4/Figure 4B/Fold expression of GFP-mCherry relative to ACTB.xlsx]

## Sheet: Sheet
	Sample	Replicate	Fold expression of GFP-mCherry (relative to ACTB)	Avg	SD
GFP-AGO1 3′UTR-mCherry	dCas13 Control	1	1	1	0
		2	1
		3	1
	dCas13 AGO1 gRNA	1	0.630475	1.16158	0.460019
		2	1.4193
		3	1.43497
