# Supplementary material for: Transcript-specific induction of stop codon readthrough using a CRISPR-dCas13 system
Source: EMBO Rep. 2024 Mar 18;25(4):26. doi: 10.1038/s44319-024-00115-8 (PMC11015002; doi:10.1038/s44319-024-00115-8)
Supplement: Supplementary file 6 — Source Data Fig. 4 [file 44319_2024_115_MOESM6_ESM.zip › Figure 4/Figure 4C/Luciferase activity (Left).xlsx]

## Sheet: Sheet
FLuc-non-specific		FLuc-VEEV
Time (s)	Luciferase activity	Time (s)	Luciferase activity
0	56	0	38
31.991	69	32.002	56
63.884	73	63.919	58
95.799	15	95.808	19
127.706	20	127.737	25
159.658	27	159.69	24
191.591	25	191.637	19
223.481	17	223.537	14
255.471	18	255.489	23
287.353	30	287.374	25
319.254	23	319.286	11
351.235	13	351.275	21
383.091	12	383.123	15
415.015	35	415.055	13
446.928	55	446.946	13
478.809	82	478.843	17
510.786	146	510.865	35
542.652	254	542.749	37
574.619	401	574.653	58
606.555	573	606.586	93
638.534	709	638.574	164
670.448	982	670.474	278
702.344	1150	702.38	377
734.293	1380	734.339	517
766.205	1540	766.236	641
798.146	1820	798.183	859
830.043	1990	830.092	1040
861.964	2190	862.015	1240
893.991	2420	894.019	1390
925.81	2550	925.843	1600
957.671	2780	957.692	1780
989.591	2800	989.62	1970
1021.5	3020	1021.52	2080
1053.5	3200	1053.53	2260
1085.47	3430	1085.5	2400
1117.4	3510	1117.42	2530
1149.35	3650	1149.39	2710
1181.27	3630	1181.3	2820
1213.17	3720	1213.25	3060
1245.15	3830	1245.22	2970
