# Supplementary material for: Transcript-specific induction of stop codon readthrough using a CRISPR-dCas13 system
Source: EMBO Rep. 2024 Mar 18;25(4):26. doi: 10.1038/s44319-024-00115-8 (PMC11015002; doi:10.1038/s44319-024-00115-8)
Supplement: Supplementary file 6 — Source Data Fig. 4 [file 44319_2024_115_MOESM6_ESM.zip › Figure 4/Figure 4C/Luciferase activity (Right).xlsx]

## Sheet: Sheet
FLuc-non-specific		FLuc-AGO1-3′UTR
Time (s)	Luciferase activity	Time (s)	Luciferase activity
0	51	0	39
28.395	68	28.413	64
58.414	53	58.425	44
88.495	47	88.502	52
118.451	52	118.441	59
148.508	59	148.47	53
178.522	56	178.478	57
208.539	46	208.504	47
238.503	56	238.52	49
268.527	60	268.531	67
298.525	53	298.543	69
328.561	47	328.564	41
358.621	69	358.639	56
388.683	54	388.715	56
418.673	47	418.7	60
448.709	51	448.667	49
478.7	54	478.696	50
508.757	50	508.734	55
538.794	60	538.741	71
568.752	50	568.776	50
598.763	58	598.78	52
628.789	68	628.791	65
658.775	85	658.801	76
688.812	332	688.819	102
718.88	759	718.893	164
748.892	1630	748.91	316
778.914	2980	778.873	600
808.939	4560	808.887	1120
838.94	6390	838.917	1880
868.961	8160	868.925	2770
898.923	9400	898.933	3920
928.944	11000	928.949	4920
958.977	12100	959.001	6010
989.017	12700	989.045	7080
1019.05	13700	1019.06	7830
1049.04	14400	1049.06	8760
1079.13	14700	1079.16	9440
1109.15	15500	1109.18	9970
1139.2	15700	1139.15	10400
