# Supplementary material for: Transcript-specific induction of stop codon readthrough using a CRISPR-dCas13 system
Source: EMBO Rep. 2024 Mar 18;25(4):26. doi: 10.1038/s44319-024-00115-8 (PMC11015002; doi:10.1038/s44319-024-00115-8)
Supplement: Supplementary file 6 — Source Data Fig. 4 [file 44319_2024_115_MOESM6_ESM.zip › Figure 4/Figure 4D/Luciferase activity (Left).xlsx]

## Sheet: Sheet
FLuc-UAA-AGO1-3′UTR
vector; AGO1 gR		dCas; NT gR		dCas; AGO1 gR
Time (s)	Luciferase activity	Time (s)	Luciferase activity	Time (s)	Luciferase activity
0	32	0	30	0	43
35.495	38	35.504	38	35.5	39
70.954	34	70.944	30	70.955	41
106.343	31	106.33	34	106.334	46
141.74	49	141.719	27	141.738	38
177.209	27	177.191	30	177.206	30
212.579	32	212.557	32	212.563	33
248.004	38	247.973	24	247.987	31
283.519	27	283.483	29	283.505	33
318.972	30	318.943	27	318.953	26
354.365	27	354.357	15	354.366	18
389.799	19	389.763	22	389.773	24
425.246	34	425.225	18	425.232	28
460.613	20	460.598	26	460.597	19
496.09	21	496.056	24	496.071	29
531.483	18	531.454	18	531.463	27
566.891	34	566.851	19	566.87	20
602.326	23	602.299	18	602.304	27
637.781	19	637.754	20	637.774	22
673.154	22	673.12	12	673.143	19
708.635	20	708.611	14	708.622	19
744.085	31	744.055	22	744.074	27
779.461	21	779.439	31	779.456	25
814.869	35	814.87	42	814.881	16
850.286	29	850.257	37	850.267	16
885.717	40	885.68	52	885.693	30
921.246	59	921.23	62	921.233	19
956.65	96	956.611	78	956.619	21
992.084	116	992.057	125	992.079	18
1027.42	121	1027.41	137	1027.41	17
1062.66	172	1062.66	161	1062.66	20
1098.01	191	1097.98	218	1097.99	17
1133.4	284	1133.37	236	1133.38	22
1168.76	344	1168.76	323	1168.76	34
1204.19	393	1204.16	312	1204.17	33
1239.6	428	1239.58	386	1239.6	43
1274.97	512	1274.95	424	1274.96	31
1310.41	624	1310.38	465	1310.39	45
1345.72	677	1345.73	537	1345.72	72
1380.92	651	1380.92	607	1380.92	80
1416.4	824	1416.39	663	1416.39	93
1451.79	872	1451.77	655	1451.77	97
1487.22	976	1487.21	753	1487.21	132
1522.54	1050	1522.54	835	1522.54	134
1557.91	1090	1557.9	869	1557.91	158
1593.2	1140	1593.18	831	1593.18	193
1628.51	1200	1628.46	993	1628.48	209
1663.9	1320	1663.89	1030	1663.9	268
1699.29	1390	1699.27	1060	1699.29	268
1734.68	1460	1734.64	1100	1734.65	349
1770.17	1480	1770.14	1140	1770.15	309
1805.53	1510	1805.51	1260	1805.52	382
1840.98	1630	1840.96	1250	1840.98	424
1876.43	1670	1876.39	1370	1876.41	454
1911.89	1740	1911.87	1390	1911.88	486
1947.31	1750	1947.27	1420	1947.29	558
1982.79	1870	1982.76	1390	1982.78	520
2018.28	1930	2018.26	1520	2018.27	622
2053.72	1910	2053.69	1620	2053.7	614
