# Supplementary material for: Transcript-specific induction of stop codon readthrough using a CRISPR-dCas13 system
Source: EMBO Rep. 2024 Mar 18;25(4):26. doi: 10.1038/s44319-024-00115-8 (PMC11015002; doi:10.1038/s44319-024-00115-8)
Supplement: Supplementary file 6 — Source Data Fig. 4 [file 44319_2024_115_MOESM6_ESM.zip › Figure 4/Figure 4D/Luciferase activity (Right).xlsx]

## Sheet: Sheet
FLuc-UAA-Non-specific
dCas; NT gR		dCas; AGO1 gR
Time (s)	Luciferase activity	Time (s)	Luciferase activity
0	17	0	16
28.385	22	28.394	18
58.395	16	58.395	18
88.368	20	88.379	28
118.436	28	118.451	14
148.409	13	148.427	15
178.45	27	178.453	28
208.422	19	208.433	20
238.47	24	238.481	14
268.464	16	268.476	17
298.484	27	298.489	18
328.456	23	328.477	14
358.517	20	358.516	20
388.572	15	388.581	19
418.492	9	418.508	12
448.572	16	448.589	17
478.564	16	478.557	11
508.553	19	508.636	21
538.519	18	538.575	19
568.52	16	568.533	7
598.709	13	598.725	22
628.715	29	628.716	21
658.738	14	658.747	17
688.774	10	688.773	15
718.761	19	718.774	20
748.786	15	748.802	29
778.85	14	778.858	20
808.785	20	808.801	24
838.831	13	838.849	17
868.806	21	868.817	25
898.81	20	898.823	20
928.889	28	928.903	18
958.896	27	958.902	36
988.929	37	988.934	46
1018.94	53	1018.95	73
1049.01	86	1049.02	80
1078.94	104	1079.01	98
1108.93	130	1109	130
1138.97	146	1138.98	159
1169.03	214	1169.04	173
1199.04	239	1199.06	197
1229.04	266	1229.05	212
1259.05	301	1259.06	239
1289.1	348	1289.12	297
