# Supplementary material for: Transcript-specific induction of stop codon readthrough using a CRISPR-dCas13 system
Source: EMBO Rep. 2024 Mar 18;25(4):26. doi: 10.1038/s44319-024-00115-8 (PMC11015002; doi:10.1038/s44319-024-00115-8)
Supplement: Supplementary file 6 — Source Data Fig. 4 [file 44319_2024_115_MOESM6_ESM.zip › Figure 4/Figure 4E/qRT-PCR, FLuc-UAA-AGO1 3'UTR.xlsx]

## Sheet: Sheet
		Sample	Replicate	Ct values	Avg	SD
FLuc-UAA-AGO1 3′UTR		Input	1	11.9718	12.7137	1.13133
			2	14.0158
			3	12.1533
	HEK cell extracts	dCas13 Non targ gRNA	1	11.5412	13.0063	1.8689
			2	15.111
			3	12.3667
		dCas13 AGO1 gRNA	1	11.5938	13.526	2.36319
			2	16.1608
			3	12.8233
		Vector AGO1 gRNA	1	11.1884	13.5169	2.64048
			2	16.3858
			3	12.9767
