# Supplementary material for: Transcript-specific induction of stop codon readthrough using a CRISPR-dCas13 system
Source: EMBO Rep. 2024 Mar 18;25(4):26. doi: 10.1038/s44319-024-00115-8 (PMC11015002; doi:10.1038/s44319-024-00115-8)
Supplement: Supplementary file 7 — Source Data Fig. 5 [file 44319_2024_115_MOESM7_ESM.zip]

Archive with 18 entries (12 files):
- Figure 5/Figure 5B/
- Figure 5/Figure 5B/Coomassie.TIF
- Figure 5/Figure 5B/Densitometry (VEGF-Ax).xlsx
- Figure 5/Figure 5B/WB, anti-VEGF-Ax.TIF
- Figure 5/Figure 5C/
- Figure 5/Figure 5C/VEGFA expression (relative to ACTB).xlsx
- Figure 5/Figure 5D/
- Figure 5/Figure 5D/Coomassie.TIF
- Figure 5/Figure 5D/Densitometry (VEGF-Ax).xlsx
- Figure 5/Figure 5D/WB, anti-VEGF-Ax.TIF
- Figure 5/Figure 5E/
- Figure 5/Figure 5E/Coomassie.TIF
- Figure 5/Figure 5E/WB, anti-VEGF-Ax.TIF
- Figure 5/Figure 5F/
- Figure 5/Figure 5F/FLuc expression (relative to ACTB).xlsx
- Figure 5/Figure 5F/Relative luciferase activity.xlsx
- Figure 5/Figure 5G/
- Figure 5/Figure 5G/Relative luciferase activity.xlsx
