# Supplementary material for: Transcript-specific induction of stop codon readthrough using a CRISPR-dCas13 system
Source: EMBO Rep. 2024 Mar 18;25(4):26. doi: 10.1038/s44319-024-00115-8 (PMC11015002; doi:10.1038/s44319-024-00115-8)
Supplement: Supplementary file 7 — Source Data Fig. 5 [file 44319_2024_115_MOESM7_ESM.zip › Figure 5/Figure 5B/Densitometry (VEGF-Ax).xlsx]

## Sheet: Sheet
Sample	Replicate	Relative expression (Densitometry - VEGF-AX)	Avg	SD
Non targeting dCas13	1	1	1	0
	2	1
	3	1
dCas VEGFA gRNA	1	3.38173	2.44561	0.838071
	2	1.76513
	3	2.18997
vector VEGFA gRNA	1	1.17169	0.646001	0.495044
	2	0.188722
	3	0.577589
