# Supplementary material for: Transcript-specific induction of stop codon readthrough using a CRISPR-dCas13 system
Source: EMBO Rep. 2024 Mar 18;25(4):26. doi: 10.1038/s44319-024-00115-8 (PMC11015002; doi:10.1038/s44319-024-00115-8)
Supplement: Supplementary file 7 — Source Data Fig. 5 [file 44319_2024_115_MOESM7_ESM.zip › Figure 5/Figure 5C/VEGFA expression (relative to ACTB).xlsx]

## Sheet: Sheet
Sample	Replicate	VEGFA expression (Relative to ACTB)	Avg	SD
Non targeting dCas13	1	1	1	0
	2	1
	3	1
	4	1
dCas13 VEGFA gRNA	1	1.80061	1.25961	0.460703
	2	1.19689
	3	1.35643
	4	0.684503
vector VEGFA gRNA	1	1.92985	1.21389	0.506872
	2	1.17202
	3	0.997716
	4	0.755985
