# Supplementary material for: Transcript-specific induction of stop codon readthrough using a CRISPR-dCas13 system
Source: EMBO Rep. 2024 Mar 18;25(4):26. doi: 10.1038/s44319-024-00115-8 (PMC11015002; doi:10.1038/s44319-024-00115-8)
Supplement: Supplementary file 7 — Source Data Fig. 5 [file 44319_2024_115_MOESM7_ESM.zip › Figure 5/Figure 5D/Densitometry (VEGF-Ax).xlsx]

## Sheet: Sheet
Sample	Replicate	Relative expression (Densitometry - VEGF-AX)	Avg	SD
Cas 13 Non-targeting	1	1	1	0
	2	1
	3	1
Cas13 VEGFA	1	0.606	0.406333	0.202559
	2	0.201
	3	0.412
