# Supplementary material for: Transcript-specific induction of stop codon readthrough using a CRISPR-dCas13 system
Source: EMBO Rep. 2024 Mar 18;25(4):26. doi: 10.1038/s44319-024-00115-8 (PMC11015002; doi:10.1038/s44319-024-00115-8)
Supplement: Supplementary file 7 — Source Data Fig. 5 [file 44319_2024_115_MOESM7_ESM.zip › Figure 5/Figure 5F/FLuc expression (relative to ACTB).xlsx]

## Sheet: Sheet
Sample		Replicate	FLuc expression (relative to ACTB)	Avg	SD
VEGFA-UGA-FLuc + dCas13	VEGFA gRNA	1	1	1	0
		2	1
		3	1
VEGFA-UGA- 3′UTR-FLuc + dCas13	Non-targeting gRNA	1	0.840289	1.13211	0.437457
		2	1.63509
		3	0.920955
	VEGFA gRNA	1	0.3946	0.708145	0.38443
		2	1.13705
		3	0.592789
