# Supplementary material for: Transcript-specific induction of stop codon readthrough using a CRISPR-dCas13 system
Source: EMBO Rep. 2024 Mar 18;25(4):26. doi: 10.1038/s44319-024-00115-8 (PMC11015002; doi:10.1038/s44319-024-00115-8)
Supplement: Supplementary file 7 — Source Data Fig. 5 [file 44319_2024_115_MOESM7_ESM.zip › Figure 5/Figure 5F/Relative luciferase activity.xlsx]

## Sheet: Sheet
Sample		Replicate	Firefly luciferase activity	Renilla luciferase activity	Relative luciferase activity	Avg	SD
VEGFA-UGA-FLuc + dCas13	VEGFA gRNA	1	25600	14600	1.75342	1.39831	0.918225
		2	26700	12800	2.08594
		3	17600	49500	0.355556
VEGFA-UGA- 3′UTR-FLuc + dCas13	Non-targeting gRNA	1	42400	11800	3.59322	3.60059	0.942131
		2	39400	14800	2.66216
		3	44600	9810	4.54638
	VEGFA gRNA	1	124000	12000	10.3333	11.9463	1.39855
		2	137000	10800	12.6852
		3	150000	11700	12.8205
