# Supplementary material for: Transcript-specific induction of stop codon readthrough using a CRISPR-dCas13 system
Source: EMBO Rep. 2024 Mar 18;25(4):26. doi: 10.1038/s44319-024-00115-8 (PMC11015002; doi:10.1038/s44319-024-00115-8)
Supplement: Supplementary file 7 — Source Data Fig. 5 [file 44319_2024_115_MOESM7_ESM.zip › Figure 5/Figure 5G/Relative luciferase activity.xlsx]

## Sheet: Sheet
Sample		Replicate	Firefly luciferase activity	Renilla luciferase activity	Relative luciferase activity	Avg	SD
VEGFA- 3′UTR-FLuc + dCas13	Non-targeting gRNA	1	1660000	14100	117.73	152.111	30.0765
		2	1470000	8470	173.554
		3	1700000	10300	165.049
	VEGFA gRNA	1	2330000	12000	194.167	170.085	45.6633
		2	3370000	28700	117.422
		3	2980000	15000	198.667
