# Supplementary material for: Transcript-specific induction of stop codon readthrough using a CRISPR-dCas13 system
Source: EMBO Rep. 2024 Mar 18;25(4):26. doi: 10.1038/s44319-024-00115-8 (PMC11015002; doi:10.1038/s44319-024-00115-8)
Supplement: Supplementary file 8 — Source Data Fig. 6 [file 44319_2024_115_MOESM8_ESM.zip]

Archive with 19 entries (14 files):
- Figure 6/Figure 6A/
- Figure 6/Figure 6A/WB, anti-Actin.TIF
- Figure 6/Figure 6A/WB, anti-HA.TIF
- Figure 6/Figure 6B/
- Figure 6/Figure 6B/WB, anti-Actin.TIF
- Figure 6/Figure 6B/WB, anti-GFP.TIF
- Figure 6/Figure 6C/
- Figure 6/Figure 6C/WB, anti-Actin.TIF
- Figure 6/Figure 6C/WB, anti-p53.TIF
- Figure 6/Figure 6D/
- Figure 6/Figure 6D/WB, anti-Actin (Left).TIF
- Figure 6/Figure 6D/WB, anti-Actin (Right).TIF
- Figure 6/Figure 6D/WB, anti-alpha spectrin (Left).TIF
- Figure 6/Figure 6D/WB, anti-alpha spectrin (Right).TIF
- Figure 6/Figure 6E/
- Figure 6/Figure 6E/GFP(HEK293) levels relative to ACTB.xlsx
- Figure 6/Figure 6E/HBB (HEK293) levels relative to ACTB.xlsx
- Figure 6/Figure 6E/SPTA1 (K562) levels relative to ACTB.xlsx
- Figure 6/Figure 6E/TP53 (Caco-2) levels relative to ACTB.xlsx
