# Supplementary material for: Transcript-specific induction of stop codon readthrough using a CRISPR-dCas13 system
Source: EMBO Rep. 2024 Mar 18;25(4):26. doi: 10.1038/s44319-024-00115-8 (PMC11015002; doi:10.1038/s44319-024-00115-8)
Supplement: Supplementary file 8 — Source Data Fig. 6 [file 44319_2024_115_MOESM8_ESM.zip › Figure 6/Figure 6E/HBB (HEK293) levels relative to ACTB.xlsx]

## Sheet: Sheet
Sample	Replicate	HBB (HEK293) mRNA levels expression (relative to ACTB)	Avg	SD
Non-targeting gRNA	1	1	1	0
	2	1
	3	1
HBB gRNA	1	0.636397	0.668361	0.0815195
	2	0.607668
	3	0.761019
