# Supplementary material for: Transcript-specific induction of stop codon readthrough using a CRISPR-dCas13 system
Source: EMBO Rep. 2024 Mar 18;25(4):26. doi: 10.1038/s44319-024-00115-8 (PMC11015002; doi:10.1038/s44319-024-00115-8)
Supplement: Supplementary file 8 — Source Data Fig. 6 [file 44319_2024_115_MOESM8_ESM.zip › Figure 6/Figure 6E/SPTA1 (K562) levels relative to ACTB.xlsx]

## Sheet: Sheet
Sample	Replicate	SPTA (K562) mRNA levels expression (relative to ACTB)	Avg	SD
Non-targeting gRNA	1	1	1	0
	2	1
	3	1
	4	1
SPTA gRNA	1	1.42076	1.19888	0.220843
	2	1.09604
	3	1.33864
	4	0.940085
